# Supplementary material for: Identification and Characterization of Sebaceous Gland Atrophy-Sparing DGAT1 Inhibitors
Source: PLoS One. 2014 Feb 18;9(2):e88908. doi: 10.1371/journal.pone.0088908 (PMC3928314; doi:10.1371/journal.pone.0088908)
Supplement: Table S1 — DGAT1 inhibitors with high lipophilicity induce sebaceous gland atrophy. Shown are the sebaceous gland sizes from dorsal skin biopsies from DIO mice treated with vehicle, Cpd1, Cpd2, or Cpd3 for 14 days. The data are plotted in Figure 2E. (XLSX) [file pone.0088908.s002.xlsx]

## Sheet: Table_S1
Group Estimates from Classical Analysis
Group	n	Geometric Mean	Model Based Std. Error	95% Confidence Interval
				Lower	Upper
Vehicle	10	1996.03	256.702	1540.54	2586.19
Cpd1	10	1805.08	232.144	1393.17	2338.78
Cpd2	10	880.316	113.214	679.431	1140.6
Cpd3	10	1562.22	200.911	1205.73	2024.11
